# Supplementary material for: AWmeta Empowers Adaptively Weighted Transcriptomic Meta-Analysis
Source: Curr Issues Mol Biol. 2026 May 19;48(5):530. doi: 10.3390/cimb48050530 (PMC13205005; doi:10.3390/cimb48050530)
Supplement: Supplementary file 1 [file cimb-48-00530-s001.zip]

Archive with 1 entries (1 files):
- cimb-4286777-supplementary.pdf
